# Supplementary material for: DNA-PKcs-dependent phosphorylation of RECQL4 promotes NHEJ by stabilizing the NHEJ machinery at DNA double-strand breaks
Source: Nucleic Acids Res. 2022 May 17;50(10):5635–51. doi: 10.1093/nar/gkac375 (PMC9178012; doi:10.1093/nar/gkac375)
Supplement: gkac375_Supplemental_Files [file gkac375_supplemental_files.zip]

Archive with 4 entries (4 files):
- Supplemental Figures R2.pdf
- Table S1 Oligos used in this study.xlsx
- Table S2 RECQL4-interacting proteins from irradiated U2OS.csv
- Table S3 DNA-PK-mediated phosphorylation sites at RECQL4.xlsx
