# Supplementary material for: DNA-PKcs-dependent phosphorylation of RECQL4 promotes NHEJ by stabilizing the NHEJ machinery at DNA double-strand breaks
Source: Nucleic Acids Res. 2022 May 17;50(10):5635–51. doi: 10.1093/nar/gkac375 (PMC9178012; doi:10.1093/nar/gkac375)
Supplement: gkac375_Supplemental_Files [file gkac375_supplemental_files.zip › Table S1 Oligos used in this study.xlsx]

## Sheet: Sheet1
Table S1 Oligos used in this study
Usage	oligo name	sequence 5' - 3'	Reference
siRNA-mediated knockdown	RECQL4 siRNA	CAAUACAGCUUACCGUACA	Lu etal, Cell Reports, 2016, 16(1),161-173
	MRE11 siRNA	GCUAAUGACUCUGAUGAUA	Lu etal, Cell Reports, 2016, 16(1),161-174
	Control siRNA		Santa Cruz Biotechnology, sc-37007
Crispr/cas9 knockout	RECQL4 sgRNA	CACCGGAGACGACCAACGTGAGGCA	this study
phosphorylation site substitution	RECQL4-101A-F	CGGAGCCGCCAGGGCGCGGTGCCGGACTACG	this study
	RECQL4-101A-R	CGTAGTCCGGCACCGCGCCCTGGCGGCTCCG	this study
	RECQL4-116A-F	GCCAATCTGAAAGGCGCCCTGCAGGCCGGAC	this study
	RECQL4-116A-R	GTCCGGCCTGCAGGGCGCCTTTCAGATTGGC	this study
	RECQL4-336A-F	GGGAAGGCTGAGGGCGCAGCCCCCCTGCACA	this study
	RECQL4-336A-R	TGTGCAGGGGGGCTGCGCCCTCAGCCTTCCC	this study
	RECQL4-S27A-F	ACGTCGTCCTGGGCCGGTCGCCGCCC	this study
	RECQL4-S27A-R	GGGCGGCGACCGGCCCAGGACGACGT	this study
	RECQL4-S180A-F	GCCCAGCCGCTGGGCCAGGGATGCCTGC	this study
	RECQL4-S180A-R	GCAGGCATCCCTGGCCCAGCGGCTGGGC	this study
	RECQL4-S326A-F	CAGCCCTAGCTTGAGCGGAGGGGCTGAGTC	this study
	RECQL4-S326A-R	GACTCAGCCCCTCCGCTCAAGCTAGGGCTG	this study
DNA substrate for synaptic complex assay	Biotin-GC36-top	TGGCTAGAGATGATCCGCGCTTTAACTTCCGTATGC	this study
	GC36-bottom	GCATACGGAAGTTAAAGCGCGGATCATCTCTAGCCA	this study
	GT50-top	TCGAGCCATGGGCCCCTAGTACGTGAGCTCTGTACGTTCGAACGTCGGAG	this study
	GT50-bottom	AGCTCGGTACCCGGGGATCATGCATTCGAGACATGCAAGCTTGCAGCCTC	this study
