# Supplementary material for: DNA-PKcs-dependent phosphorylation of RECQL4 promotes NHEJ by stabilizing the NHEJ machinery at DNA double-strand breaks
Source: Nucleic Acids Res. 2022 May 17;50(10):5635–51. doi: 10.1093/nar/gkac375 (PMC9178012; doi:10.1093/nar/gkac375)
Supplement: gkac375_Supplemental_Files [file gkac375_supplemental_files.zip › Table S2 RECQL4-interacting proteins from irradiated U2OS.csv]

Table S2 Identification of RECQL4-interacting proteins from irradiated U2OS by mass spectrometry
Unique	Total	reference	Gene Symbol	Avg. Precursor Intensity	AVG
65	346	RECQ4_HUMAN	RECQL4	1.79E+06	3.2307
49	54	FLNA_HUMAN	FLNA	1.38E+05	3.1036
45	51	PRKDC_HUMAN	PRKDC	9.09E+04	2.998
40	54	PARP1_HUMAN	PARP1	3.09E+05	2.981
39	47	DHX9_HUMAN	DHX9	2.17E+05	3.2182
37	41	SPTN1_HUMAN	SPTAN1	8.59E+04	2.975
36	39	AMOT_HUMAN	AMOT	3.89E+05	3.0072
35	63	IPO5_HUMAN	IPO5	2.89E+05	3.4915
33	33	CYTSA_HUMAN	SPECC1L	1.47E+05	3.1731
32	45	SMC3_HUMAN	SMC3	8.90E+04	2.9069
31	33	MYO6_HUMAN	MYO6	1.34E+05	3.1166
31	33	DDB1_HUMAN	DDB1	1.39E+05	2.9944
30	30	GTF2I_HUMAN	GTF2I	1.39E+05	2.7608
28	33	NEB2_HUMAN	PPP1R9B	1.56E+05	3.7214
27	39	HNRPU_HUMAN	HNRNPU	3.65E+05	3.1526
27	35	RBM10_HUMAN	RBM10	1.91E+05	3.1035
27	29	SP16H_HUMAN	SUPT16H	1.48E+05	3.0468
27	28	RAI14_HUMAN	RAI14	1.12E+05	3.0385
25	31	MYPT1_HUMAN	PPP1R12A	2.02E+05	3.039
25	30	MYO1C_HUMAN	MYO1C	1.78E+05	3.2117
25	25	FLNB_HUMAN	FLNB	8.23E+04	3.0157
25	25	MYH10_HUMAN	MYH10	6.64E+04	3.0105
24	52	DREB_HUMAN	DBN1	3.48E+05	3.2939
24	28	SART3_HUMAN	SART3	1.81E+05	3.2703
24	26	SMCA5_HUMAN	SMARCA5	1.59E+05	2.9746
23	24	SF3B3_HUMAN	SF3B3	1.32E+05	3.1215
23	24	KIF11_HUMAN	KIF11	1.47E+05	3.1095
21	22	MYO1B_HUMAN	MYO1B	2.24E+05	2.9386
21	22	MYO1D_HUMAN	MYO1D	1.03E+05	2.8344
20	22	MCM10_HUMAN	MCM10	2.75E+05	3.0611
20	22	CLH1_HUMAN	CLTC	7.41E+04	3.0377
19	20	DSG2_HUMAN	DSG2	1.30E+05	3.5238
19	19	PLEC_HUMAN	PLEC	7.95E+04	2.9091
18	24	TR150_HUMAN	THRAP3	1.65E+05	2.9357
18	20	LIMA1_HUMAN	LIMA1	1.50E+05	2.9417
17	21	UBP7_HUMAN	USP7	6.32E+04	2.9617
17	19	ZO2_HUMAN	TJP2	8.08E+04	2.7589
17	17	U5S1_HUMAN	EFTUD2	9.75E+04	3.156
16	19	SF3B2_HUMAN	SF3B2	9.50E+04	3.7145
16	17	MCM2_HUMAN	MCM2	1.82E+05	3.8893
16	16	MATR3_HUMAN	MATR3	1.46E+05	3.0737
16	16	LPPRC_HUMAN	LRPPRC	9.30E+04	2.8796
15	17	NAT10_HUMAN	NAT10	9.27E+04	3.1259
15	17	SMCA1_HUMAN	SMARCA1	1.39E+05	2.8039
15	15	UBE2O_HUMAN	UBE2O	1.05E+05	3.0721
15	15	SF3B1_HUMAN	SF3B1	1.37E+05	2.9648
14	16	VIME_HUMAN	VIM	1.09E+05	3.3581
14	15	HSP74_HUMAN	HSPA4	1.06E+05	3.3243
14	14	MPRIP_HUMAN	MPRIP	9.15E+04	2.9175
14	14	VPRBP_HUMAN	VPRBP	9.16E+04	2.7682
14	14	SMC2_HUMAN	SMC2	7.88E+04	2.5425
13	15	ACTN4_HUMAN	ACTN4	1.21E+05	3.4198
13	15	ILF3_HUMAN	ILF3	1.14E+05	2.6575
13	13	IPO4_HUMAN	IPO4	1.50E+05	3.2965
13	13	RPB2_HUMAN	POLR2B	8.74E+04	2.8009
12	16	UBP28_HUMAN	USP28	9.35E+04	2.7299
12	13	HS105_HUMAN	HSPH1	1.08E+05	3.4023
12	13	IPO7_HUMAN	IPO7	8.98E+04	3.2279
12	13	HTSF1_HUMAN	HTATSF1	1.18E+05	3.1725
12	12	ZFR_HUMAN	ZFR	9.98E+04	3.4376
12	12	SF3A1_HUMAN	SF3A1	1.57E+05	3.0361
12	12	PSMD1_HUMAN	PSMD1	9.68E+04	2.8751
11	12	SNUT1_HUMAN	SART1	9.57E+04	3.2691
11	12	DHX30_HUMAN	DHX30	8.16E+04	3.0092
11	12	ZO1_HUMAN	TJP1	6.53E+04	2.6161
11	11	IPO8_HUMAN	IPO8	7.82E+04	3.4457
11	11	K1967_HUMAN	KIAA1967	1.31E+05	3.031
10	11	PRP16_HUMAN	DHX38	5.79E+04	3.0544
10	11	NU155_HUMAN	NUP155	7.83E+04	3.0394
10	11	LUZP1_HUMAN	LUZP1	1.09E+05	2.7863
10	10	XPO1_HUMAN	XPO1	4.02E+04	3.2671
10	10	NUCL_HUMAN	NCL	9.27E+04	3.0799
10	10	JAK1_HUMAN	JAK1	8.89E+04	2.8591
10	10	COPA_HUMAN	COPA	8.87E+04	2.8045
10	10	IRS4_HUMAN	IRS4	8.97E+04	2.6703
9	14	BCLF1_HUMAN	BCLAF1	1.66E+05	2.6905
9	11	UBA1_HUMAN	UBA1	4.87E+04	3.852
9	11	RNBP6_HUMAN	RANBP6	8.31E+04	2.9595
9	11	CAPR1_HUMAN	CAPRIN1	5.09E+04	2.6398
9	9	MYH9_HUMAN	MYH9	4.31E+04	3.2871
9	9	SPTB2_HUMAN	SPTBN1	6.03E+04	3.1304
9	9	UBP10_HUMAN	USP10	7.17E+04	2.871
8	12	SIR1_HUMAN	SIRT1	5.16E+04	2.8765
8	9	TIF1B_HUMAN	TRIM28	9.35E+04	3.093
8	9	SUGP2_HUMAN	SUGP2	7.59E+04	2.7624
8	8	ACLY_HUMAN	ACLY	7.25E+04	2.969
8	8	F120A_HUMAN	FAM120A	7.04E+04	2.4619
7	8	DSRAD_HUMAN	ADAR	1.00E+05	3.4752
7	8	SPT5H_HUMAN	SUPT5H	6.05E+04	3.3248
7	8	ANFY1_HUMAN	ANKFY1	5.47E+04	3.2737
7	8	SR140_HUMAN	U2SURP	8.21E+04	2.8273
7	8	SMC1A_HUMAN	SMC1A	7.59E+04	2.7466
7	7	RAD21_HUMAN	RAD21	5.96E+04	3.4551
7	7	NOP2_HUMAN	NOP2	7.84E+04	3.4066
7	7	MCM3_HUMAN	MCM3	4.90E+04	3.3393
7	7	ACTN1_HUMAN	ACTN1	5.95E+04	3.2546
7	7	SFPQ_HUMAN	SFPQ	9.86E+04	2.9902
7	7	DDX24_HUMAN	DDX24	8.73E+04	2.8666
7	7	RENT1_HUMAN	UPF1	1.07E+05	2.5039
6	8	TF3C2_HUMAN	GTF3C2	9.31E+04	3.5672
6	8	MCM6_HUMAN	MCM6	1.29E+05	3.0905
6	8	ATX2L_HUMAN	ATXN2L	3.60E+04	2.945
6	7	SYLC_HUMAN	LARS	4.82E+04	3.02
6	6	MOV10_HUMAN	MOV10	7.83E+04	3.2861
6	6	STRUM_HUMAN	KIAA0196	2.45E+04	3.0109
6	6	E41L3_HUMAN	EPB41L3	6.90E+04	2.926
6	6	PHLB2_HUMAN	PHLDB2	8.03E+04	2.6882
6	6	RPOM_HUMAN	POLRMT	5.26E+04	2.6785
6	6	CTND1_HUMAN	CTNND1	6.04E+04	2.4806
6	6	CYTSB_HUMAN	SPECC1	8.57E+04	2.4061
5	6	UBP2L_HUMAN	UBAP2L	3.51E+04	4.1647
5	6	E41L2_HUMAN	EPB41L2	6.19E+04	2.7792
5	6	DLG1_HUMAN	DLG1	4.16E+04	2.6018
5	5	IQGA1_HUMAN	IQGAP1	4.62E+04	3.7326
5	5	AKAP2_HUMAN	AKAP2	7.47E+04	3.5639
5	5	SND1_HUMAN	SND1	5.78E+04	3.4974
5	5	HNRL2_HUMAN	HNRNPUL2	8.11E+04	3.2729
5	5	NFM_HUMAN	NEFM	9.23E+04	3.0817
5	5	DHX36_HUMAN	DHX36	4.87E+04	3.0733
5	5	WASH7_HUMAN	KIAA1033	4.95E+04	2.8491
5	5	NCKP1_HUMAN	NCKAP1	6.02E+04	2.8328
5	5	USP9X_HUMAN	USP9X	4.72E+04	2.556
5	5	AP2A1_HUMAN	AP2A1	6.56E+04	2.3816
5	5	SK2L2_HUMAN	SKIV2L2	4.91E+04	2.2482
4	6	RL40_HUMAN	UBA52	1.79E+05	2.7057
4	5	CADH2_HUMAN	CDH2	2.83E+04	3.7084
4	5	SAFB1_HUMAN	SAFB	6.06E+04	3.447
4	5	RSF1_HUMAN	RSF1	8.14E+04	3.2209
4	5	PRP6_HUMAN	PRPF6	8.59E+04	3.1025
4	5	SIPA1_HUMAN	SIPA1	3.74E+04	2.9533
4	5	ADDA_HUMAN	ADD1	9.38E+04	2.8877
4	4	ZBT10_HUMAN	ZBTB10	4.54E+04	3.4314
4	4	RAD50_HUMAN	RAD50	4.42E+04	3.3938
4	4	MYO1A_HUMAN	MYO1A	7.84E+04	3.2368
4	4	NEB1_HUMAN	PPP1R9A	4.97E+04	3.1008
4	4	LMO7_HUMAN	LMO7	5.95E+04	3.0983
4	4	SRRT_HUMAN	SRRT	5.29E+04	2.9594
4	4	TIM_HUMAN	TIMELESS	5.17E+04	2.9095
4	4	SCRIB_HUMAN	SCRIB	3.64E+04	2.8924
4	4	CYFP1_HUMAN	CYFIP1	1.19E+05	2.847
4	4	ACTA_HUMAN	ACTA2	1.89E+05	2.7343
4	4	PRP8_HUMAN	PRPF8	3.40E+04	2.6431
4	4	AMOL1_HUMAN	AMOTL1	2.19E+05	2.5816
4	4	DOCK7_HUMAN	DOCK7	5.51E+04	2.1762
3	6	EIF3B_HUMAN	EIF3B	3.11E+04	3.0972
3	4	PEAK1_HUMAN	PEAK1	7.84E+04	3.628
3	4	PELP1_HUMAN	PELP1	2.21E+04	3.2132
3	4	NADAP_HUMAN	SLC4A1AP	5.22E+04	3.1056
3	3	SYVC_HUMAN	VARS	4.76E+04	3.4597
3	3	ACTB_HUMAN	ACTB	2.21E+05	3.4064
3	3	HNRL1_HUMAN	HNRNPUL1	6.03E+04	3.0084
3	3	CTNA1_HUMAN	CTNNA1	6.81E+04	2.9961
3	3	TF3C1_HUMAN	GTF3C1	2.03E+04	2.9746
3	3	GANAB_HUMAN	GANAB	4.92E+04	2.9687
3	3	TOP2A_HUMAN	TOP2A	3.83E+04	2.8913
3	3	SMRC1_HUMAN	SMARCC1	3.32E+04	2.824
3	3	PI4KA_HUMAN	PI4KA	5.60E+04	2.7462
3	3	HCFC1_HUMAN	HCFC1	9.71E+04	2.7308
3	3	PR40A_HUMAN	PRPF40A	6.42E+04	2.5969
3	3	EIF3A_HUMAN	EIF3A	4.55E+04	2.4661
3	3	NU133_HUMAN	NUP133	5.59E+04	2.4434
3	3	CLAP2_HUMAN	CLASP2	3.99E+04	2.431
3	3	U520_HUMAN	SNRNP200	6.53E+04	2.4055
3	3	DDX46_HUMAN	DDX46	6.49E+04	2.3729
3	3	CHAP1_HUMAN	CHAMP1	5.22E+04	2.092
3	3	PP1RA_HUMAN	PPP1R10	4.46E+04	2.0729
2	2	UBP48_HUMAN	USP48	3.77E+04	3.9892
2	2	CYFP2_HUMAN	CYFIP2	3.51E+04	3.8521
2	2	HS74L_HUMAN	HSPA4L	3.74E+04	3.834
2	2	KDM1A_HUMAN	KDM1A	3.69E+04	3.7567
2	2	TBA1A_HUMAN	TUBA1A	3.07E+04	3.6691
2	2	C1QBP_HUMAN	C1QBP	3.02E+04	3.2963
2	2	RFC1_HUMAN	RFC1	6.30E+04	3.2809
2	2	CND3_HUMAN	NCAPG	1.77E+04	3.2617
2	2	PERI_HUMAN	PRPH	1.77E+05	3.1773
2	2	RRMJ3_HUMAN	FTSJ3	3.95E+04	3.0884
2	2	APC1_HUMAN	ANAPC1	2.08E+04	3.0534
2	2	CTR9_HUMAN	CTR9	2.33E+04	2.9509
2	2	HS71L_HUMAN	HSPA1L	7.35E+04	2.9362
2	2	ESYT1_HUMAN	ESYT1	4.97E+04	2.9013
2	2	RBM5_HUMAN	RBM5	3.15E+04	2.8718
2	2	ZN295_HUMAN	ZNF295	5.23E+04	2.849
2	2	KTN1_HUMAN	KTN1	3.91E+04	2.819
2	2	ARHG2_HUMAN	ARHGEF2	5.90E+04	2.7862
2	2	CAND1_HUMAN	CAND1	4.71E+04	2.7837
2	2	K1671_HUMAN	KIAA1671	4.07E+04	2.7407
2	2	H90B2_HUMAN	HSP90AB2P	1.83E+05	2.7172
2	2	OGT1_HUMAN	OGT	3.79E+04	2.7154
2	2	MYH11_HUMAN	MYH11	6.81E+04	2.6614
2	2	CING_HUMAN	CGN	4.42E+04	2.639
2	2	UBP15_HUMAN	USP15	3.79E+04	2.6328
2	2	DDX42_HUMAN	DDX42	8.40E+04	2.5453
2	2	BRE1B_HUMAN	RNF40	4.88E+04	2.5438
2	2	CHD1_HUMAN	CHD1	8.82E+04	2.54
2	2	CA2D1_HUMAN	CACNA2D1	4.09E+04	2.5288
2	2	NU160_HUMAN	NUP160	3.04E+04	2.4935
2	2	TOP1_HUMAN	TOP1	1.92E+04	2.4853
2	2	NOL6_HUMAN	NOL6	6.09E+04	2.4783
2	2	STAG1_HUMAN	STAG1	2.77E+04	2.4596
2	2	GDE_HUMAN	AGL	4.51E+04	2.3902
2	2	LAP2_HUMAN	ERBB2IP	3.10E+04	2.3577
2	2	RPB1_HUMAN	POLR2A	3.08E+05	2.2165
2	2	DAAM1_HUMAN	DAAM1	3.59E+04	2.1993
2	2	DHX8_HUMAN	DHX8	3.89E+04	2.1699
2	2	TIF1A_HUMAN	TRIM24	2.85E+04	2.0825
2	2	LAR1B_HUMAN	LARP1B	6.48E+04	2.0127
2	2	41_HUMAN	EPB41	8.88E+04	1.9506
2	2	MA7D3_HUMAN	MAP7D3	4.16E+04	1.8473
1	3	PRIP1_HUMAN	PROSAPIP1	5.31E+03	1.6501
1	2	NPM_HUMAN	NPM1	9.64E+03	4.0339
1	2	G5E9M5_HUMAN	ILF3	3.61E+04	3.6625
1	2	MSH6_HUMAN	MSH6	2.46E+04	3.3289
1	2	HDX_HUMAN	HDX	4.05E+04	3.2393
1	2	AFAD_HUMAN	MLLT4	6.92E+04	3.0903
1	2	WDR19_HUMAN	WDR19	9.22E+04	1.9518
1	2	SHRM3_HUMAN	SHROOM3	1.06E+05	1.5837
1	1	E7EW20_HUMAN	MYO6	5.74E+04	5.0851
1	1	H2A1B_HUMAN	HIST1H2AB	1.32E+04	5.0097
1	1	HIP1R_HUMAN	HIP1R	1.17E+04	4.8831
1	1	KRI1_HUMAN	KRI1	6.13E+04	4.6226
1	1	CTCF_HUMAN	CTCF	3.17E+04	4.3707
1	1	HS90A_HUMAN	HSP90AA1	1.11E+05	4.3104
1	1	HSP71_HUMAN	HSPA1A	3.94E+04	4.1863
1	1	REPS1_HUMAN	REPS1	1.62E+04	4.1842
1	1	HNRPK_HUMAN	HNRNPK	1.68E+04	4.0892
1	1	WDHD1_HUMAN	WDHD1	9.08E+03	4.0366
1	1	TRAP1_HUMAN	TRAP1	2.63E+05	3.9558
1	1	J3KT37_HUMAN	EPB41L3	5.84E+04	3.9378
1	1	INT2_HUMAN	INTS2	1.44E+04	3.7219
1	1	C1TC_HUMAN	MTHFD1	3.62E+04	3.5785
1	1	OTUD4_HUMAN	OTUD4	8.04E+04	3.5036
1	1	H2B1B_HUMAN	HIST1H2BB	1.63E+04	3.4856
1	1	LARP4_HUMAN	LARP4	1.12E+04	3.4837
1	1	KV201_HUMAN		3.57E+06	3.4661
1	1	KIF23_HUMAN	KIF23	3.18E+04	3.3512
1	1	GRP75_HUMAN	HSPA9	1.30E+04	3.1943
1	1	BRE1A_HUMAN	RNF20	7.52E+04	3.1768
1	1	HYOU1_HUMAN	HYOU1	8.85E+03	3.1738
1	1	HSP7C_HUMAN	HSPA8	2.35E+04	3.1636
1	1	PP6R3_HUMAN	PPP6R3	4.13E+04	3.1524
1	1	EWS_HUMAN	EWSR1	6.92E+04	3.1318
1	1	FLII_HUMAN	FLII	8.62E+04	3.1172
1	1	GPTC4_HUMAN	GPATCH4	1.50E+05	3.0672
1	1	MSH3_HUMAN	MSH3	5.86E+04	3.036
1	1	SRGP1_HUMAN	SRGAP1	6.90E+04	3.0299
1	1	MYO3B_HUMAN	MYO3B	8.32E+04	3.0123
1	1	VIGLN_HUMAN	HDLBP	1.44E+04	3.0058
1	1	ODO1_HUMAN	OGDH	1.16E+05	2.9672
1	1	MYPT2_HUMAN	PPP1R12B	5.59E+04	2.9489
1	1	RPA2_HUMAN	POLR1B	2.35E+04	2.9432
1	1	HACD3_HUMAN	PTPLAD1	9.06E+04	2.9368
1	1	IgG1_bovine		4.06E+04	2.924
1	1	PIP_HUMAN	PIP	1.13E+04	2.9166
1	1	OSBL8_HUMAN	OSBPL8	3.77E+04	2.9141
1	1	STAG2_HUMAN	STAG2	4.02E+04	2.8543
1	1	NEK9_HUMAN	NEK9	1.90E+04	2.7115
1	1	AT2A1_HUMAN	ATP2A1	4.19E+04	2.6769
1	1	HSP76_HUMAN	HSPA6	1.32E+05	2.6602
1	1	NRDC_HUMAN	NRD1	3.42E+04	2.6031
1	1	THOC2_HUMAN	THOC2	1.51E+04	2.6024
1	1	GOGA2_HUMAN	GOLGA2	3.78E+04	2.5667
1	1	LARP1_HUMAN	LARP1	1.47E+05	2.5627
1	1	DESM_HUMAN	DES	1.27E+05	2.5148
1	1	WAPL_HUMAN	WAPAL	3.98E+04	2.5077
1	1	CLAP1_HUMAN	CLASP1	1.98E+04	2.4254
1	1	RBM39_HUMAN	RBM39	2.41E+04	2.4233
1	1	TAF2_HUMAN	TAF2	5.31E+04	2.3454
1	1	ZC3H3_HUMAN	ZC3H3	3.76E+04	2.3117
1	1	GTD2A_HUMAN	GTF2IRD2	1.82E+05	2.2812
1	1	AINX_HUMAN	INA	3.83E+05	2.2794
1	1	RBM27_HUMAN	RBM27	2.02E+04	2.2718
1	1	FARP1_HUMAN	FARP1	2.89E+04	2.262
1	1	TOP2B_HUMAN	TOP2B	2.80E+04	2.2419
1	1	RRP12_HUMAN	RRP12	9.08E+04	2.2101
1	1	RHG21_HUMAN	ARHGAP21	5.86E+04	2.2098
1	1	VINC_HUMAN	VCL	9.02E+04	2.1998
1	1	SYAC_HUMAN	AARS	3.67E+04	2.1916
1	1	AMPL_HUMAN	LAP3	1.01E+05	2.1874
1	1	NONO_HUMAN	NONO	2.64E+05	2.1808
1	1	SRSF4_HUMAN	SRSF4	1.19E+05	2.1694
1	1	AT2A2_HUMAN	ATP2A2	6.41E+04	2.1647
1	1	SET_HUMAN	SET	5.93E+04	2.1006
1	1	ZN185_HUMAN	ZNF185	8.02E+04	1.9757
1	1	SRSF2_HUMAN	SRSF2	5.44E+04	1.8347
1	1	KIF12_HUMAN	KIF12	2.28E+05	1.8048
1	1	E9PLP0_HUMAN	CARS	2.23E+04	1.7869
1	1	DAPK1_HUMAN	DAPK1	7.61E+04	1.7796
1	1	AP2D_HUMAN	TFAP2D	7.96E+04	1.7672
1	1	ZBP1_HUMAN	ZBP1	1.56E+05	1.6988
1	1	CO4A_HUMAN	C4A	4.10E+04	1.6476
1	1	PCSK6_HUMAN	PCSK6	1.90E+05	1.6317
