# Supplementary material for: DNA-PKcs-dependent phosphorylation of RECQL4 promotes NHEJ by stabilizing the NHEJ machinery at DNA double-strand breaks
Source: Nucleic Acids Res. 2022 May 17;50(10):5635–51. doi: 10.1093/nar/gkac375 (PMC9178012; doi:10.1093/nar/gkac375)
Supplement: gkac375_Supplemental_Files [file gkac375_supplemental_files.zip › Table S3 DNA-PK-mediated phosphorylation sites at RECQL4.xlsx]

## Sheet: rq4 phosh dna-pk in vitro ms
Table S3 identification of DNA-PK-mediated phosphorylation sites at RECQL4
ScanF	z	XCorr	&#916;Corr	# Ions	# Ions Link	Reference	Reference Link	Redun	Redun Link		Peptide	Peptide Link	Gene Symbol
5002	3	3.899	0.7	29/64	/core/www/modules//sdig/index.php?run_id=33392&search_id=34912&scans_id=33392&peptide_id=31941&scanf=5002&charge=3&value=29/64	O94761_RECQ4_HUMAN	/core/www/modules//consensus/?run_id=33392&search_id=34912&scans_id=33392&peptide_id=31941&scanf=5002&charge=3&value=O94761_RECQ4_HUMAN	0	/core/www/modules/match_peptides/blast_html4.php?run_id=33392&search_id=34912&scans_id=33392&peptide_id=31941&scanf=5002&charge=3&value=0	S27	R.GRRPS#QDDVEAAPEETR.A	/core/www/modules/show_out/show_out_wrapper.php?run_id=33392&search_id=34912&scans_id=33392&peptide_id=31941&scanf=5002&charge=3&value=R.GRRPS#QDDVEAAPEETR.A
12489	3	1.89	0.537	20/56	/core/www/modules//sdig/index.php?run_id=33392&search_id=34912&scans_id=33392&peptide_id=5910&scanf=12489&charge=3&value=20/56	O94761_RECQ4_HUMAN	/core/www/modules//consensus/?run_id=33392&search_id=34912&scans_id=33392&peptide_id=5910&scanf=12489&charge=3&value=O94761_RECQ4_HUMAN	0	/core/www/modules/match_peptides/blast_html4.php?run_id=33392&search_id=34912&scans_id=33392&peptide_id=5910&scanf=12489&charge=3&value=0	T336	R.AGKAEGT#APLHIFPR.L	/core/www/modules/show_out/show_out_wrapper.php?run_id=33392&search_id=34912&scans_id=33392&peptide_id=5910&scanf=12489&charge=3&value=R.AGKAEGT#APLHIFPR.L
14249	2	2.01	0.748	14/22	/core/www/modules//sdig/index.php?run_id=33392&search_id=34912&scans_id=33392&peptide_id=9479&scanf=14249&charge=2&value=14/22	O94761_RECQ4_HUMAN	/core/www/modules//consensus/?run_id=33392&search_id=34912&scans_id=33392&peptide_id=9479&scanf=14249&charge=2&value=O94761_RECQ4_HUMAN	0	/core/www/modules/match_peptides/blast_html4.php?run_id=33392&search_id=34912&scans_id=33392&peptide_id=9479&scanf=14249&charge=2&value=0	T336	K.AEGT#APLHIFPR.L	/core/www/modules/show_out/show_out_wrapper.php?run_id=33392&search_id=34912&scans_id=33392&peptide_id=9479&scanf=14249&charge=2&value=K.AEGT#APLHIFPR.L
4346	2	1.358	0.068	9/22	/core/www/modules//sdig/index.php?run_id=33392&search_id=34912&scans_id=33392&peptide_id=30749&scanf=4346&charge=2&value=9/22	O94761_RECQ4_HUMAN	/core/www/modules//consensus/?run_id=33392&search_id=34912&scans_id=33392&peptide_id=30749&scanf=4346&charge=2&value=O94761_RECQ4_HUMAN	0	/core/www/modules/match_peptides/blast_html4.php?run_id=33392&search_id=34912&scans_id=33392&peptide_id=30749&scanf=4346&charge=2&value=0	S101	R.SRQGS#VPDYGQR.L	/core/www/modules/show_out/show_out_wrapper.php?run_id=33392&search_id=34912&scans_id=33392&peptide_id=30749&scanf=4346&charge=2&value=R.SRQGS#VPDYGQR.L
4847	2	1.424	0.296	12/22	/core/www/modules//sdig/index.php?run_id=33392&search_id=34912&scans_id=33392&peptide_id=31656&scanf=4847&charge=2&value=12/22	O94761_RECQ4_HUMAN	/core/www/modules//consensus/?run_id=33392&search_id=34912&scans_id=33392&peptide_id=31656&scanf=4847&charge=2&value=O94761_RECQ4_HUMAN	0	/core/www/modules/match_peptides/blast_html4.php?run_id=33392&search_id=34912&scans_id=33392&peptide_id=31656&scanf=4847&charge=2&value=0	S101	R.SRQGS#VPDYGQR.L	/core/www/modules/show_out/show_out_wrapper.php?run_id=33392&search_id=34912&scans_id=33392&peptide_id=31656&scanf=4847&charge=2&value=R.SRQGS#VPDYGQR.L
4881	2	2.282	0.469	14/18	/core/www/modules//sdig/index.php?run_id=33392&search_id=34912&scans_id=33392&peptide_id=31719&scanf=4881&charge=2&value=14/18	O94761_RECQ4_HUMAN	/core/www/modules//consensus/?run_id=33392&search_id=34912&scans_id=33392&peptide_id=31719&scanf=4881&charge=2&value=O94761_RECQ4_HUMAN	0	/core/www/modules/match_peptides/blast_html4.php?run_id=33392&search_id=34912&scans_id=33392&peptide_id=31719&scanf=4881&charge=2&value=0	S101	R.QGS#VPDYGQR.L	/core/www/modules/show_out/show_out_wrapper.php?run_id=33392&search_id=34912&scans_id=33392&peptide_id=31719&scanf=4881&charge=2&value=R.QGS#VPDYGQR.L
5249	2	2.392	0.49	12/18	/core/www/modules//sdig/index.php?run_id=33392&search_id=34912&scans_id=33392&peptide_id=32389&scanf=5249&charge=2&value=12/18	O94761_RECQ4_HUMAN	/core/www/modules//consensus/?run_id=33392&search_id=34912&scans_id=33392&peptide_id=32389&scanf=5249&charge=2&value=O94761_RECQ4_HUMAN	0	/core/www/modules/match_peptides/blast_html4.php?run_id=33392&search_id=34912&scans_id=33392&peptide_id=32389&scanf=5249&charge=2&value=0	S101	R.QGS#VPDYGQR.L	/core/www/modules/show_out/show_out_wrapper.php?run_id=33392&search_id=34912&scans_id=33392&peptide_id=32389&scanf=5249&charge=2&value=R.QGS#VPDYGQR.L
5198	2	2.2	0.053	13/20	/core/www/modules//sdig/index.php?run_id=33392&search_id=34912&scans_id=33392&peptide_id=32299&scanf=5198&charge=2&value=13/20	O94761_RECQ4_HUMAN	/core/www/modules//consensus/?run_id=33392&search_id=34912&scans_id=33392&peptide_id=32299&scanf=5198&charge=2&value=O94761_RECQ4_HUMAN	0	/core/www/modules/match_peptides/blast_html4.php?run_id=33392&search_id=34912&scans_id=33392&peptide_id=32299&scanf=5198&charge=2&value=0	S326	R.YHGLSPSS#QAR.A	/core/www/modules/show_out/show_out_wrapper.php?run_id=33392&search_id=34912&scans_id=33392&peptide_id=32299&scanf=5198&charge=2&value=R.YHGLSPSS#QAR.A
5282	2	2.374	0.013	16/20	/core/www/modules//sdig/index.php?run_id=33392&search_id=34912&scans_id=33392&peptide_id=32451&scanf=5282&charge=2&value=16/20	O94761_RECQ4_HUMAN	/core/www/modules//consensus/?run_id=33392&search_id=34912&scans_id=33392&peptide_id=32451&scanf=5282&charge=2&value=O94761_RECQ4_HUMAN	0	/core/www/modules/match_peptides/blast_html4.php?run_id=33392&search_id=34912&scans_id=33392&peptide_id=32451&scanf=5282&charge=2&value=0	S326	R.YHGLSPSS#QAR.A	/core/www/modules/show_out/show_out_wrapper.php?run_id=33392&search_id=34912&scans_id=33392&peptide_id=32451&scanf=5282&charge=2&value=R.YHGLSPSS#QAR.A
7365	3	1.268	0.437	10/40	/core/www/modules//sdig/index.php?run_id=33392&search_id=34912&scans_id=33392&peptide_id=36361&scanf=7365&charge=3&value=10/40	O94761_RECQ4_HUMAN	/core/www/modules//consensus/?run_id=33392&search_id=34912&scans_id=33392&peptide_id=36361&scanf=7365&charge=3&value=O94761_RECQ4_HUMAN	0	/core/www/modules/match_peptides/blast_html4.php?run_id=33392&search_id=34912&scans_id=33392&peptide_id=36361&scanf=7365&charge=3&value=0	S180	R.LQHLQAS#LS#QR.L	/core/www/modules/show_out/show_out_wrapper.php?run_id=33392&search_id=34912&scans_id=33392&peptide_id=36361&scanf=7365&charge=3&value=R.LQHLQAS#LS#QR.L
7414	2	2.383	0.273	15/20	/core/www/modules//sdig/index.php?run_id=33392&search_id=34912&scans_id=33392&peptide_id=36452&scanf=7414&charge=2&value=15/20	O94761_RECQ4_HUMAN	/core/www/modules//consensus/?run_id=33392&search_id=34912&scans_id=33392&peptide_id=36452&scanf=7414&charge=2&value=O94761_RECQ4_HUMAN	0	/core/www/modules/match_peptides/blast_html4.php?run_id=33392&search_id=34912&scans_id=33392&peptide_id=36452&scanf=7414&charge=2&value=0	S180	R.LQHLQASLS#QR.L	/core/www/modules/show_out/show_out_wrapper.php?run_id=33392&search_id=34912&scans_id=33392&peptide_id=36452&scanf=7414&charge=2&value=R.LQHLQASLS#QR.L
9195	3	3.483	0.704	23/56	/core/www/modules//sdig/index.php?run_id=33392&search_id=34912&scans_id=33392&peptide_id=39823&scanf=9195&charge=3&value=23/56	O94761_RECQ4_HUMAN	/core/www/modules//consensus/?run_id=33392&search_id=34912&scans_id=33392&peptide_id=39823&scanf=9195&charge=3&value=O94761_RECQ4_HUMAN	0	/core/www/modules/match_peptides/blast_html4.php?run_id=33392&search_id=34912&scans_id=33392&peptide_id=39823&scanf=9195&charge=3&value=0	T116	K.ANLKGT#LQAGPALGR.R	/core/www/modules/show_out/show_out_wrapper.php?run_id=33392&search_id=34912&scans_id=33392&peptide_id=39823&scanf=9195&charge=3&value=K.ANLKGT#LQAGPALGR.R
9885	3	2.81	0.788	23/64	/core/www/modules//sdig/index.php?run_id=33392&search_id=34912&scans_id=33392&peptide_id=41128&scanf=9885&charge=3&value=23/64	O94761_RECQ4_HUMAN	/core/www/modules//consensus/?run_id=33392&search_id=34912&scans_id=33392&peptide_id=41128&scanf=9885&charge=3&value=O94761_RECQ4_HUMAN	0	/core/www/modules/match_peptides/blast_html4.php?run_id=33392&search_id=34912&scans_id=33392&peptide_id=41128&scanf=9885&charge=3&value=0	T116	R.LKANLKGT#LQAGPALGR.R	/core/www/modules/show_out/show_out_wrapper.php?run_id=33392&search_id=34912&scans_id=33392&peptide_id=41128&scanf=9885&charge=3&value=R.LKANLKGT#LQAGPALGR.R
8082	2	2.312	0.636	11/20	/core/www/modules//sdig/index.php?run_id=33392&search_id=34912&scans_id=33392&peptide_id=37715&scanf=8082&charge=2&value=11/20	O94761_RECQ4_HUMAN	/core/www/modules//consensus/?run_id=33392&search_id=34912&scans_id=33392&peptide_id=37715&scanf=8082&charge=2&value=O94761_RECQ4_HUMAN	0	/core/www/modules/match_peptides/blast_html4.php?run_id=33392&search_id=34912&scans_id=33392&peptide_id=37715&scanf=8082&charge=2&value=0	T116	K.GT#LQAGPALGR.R	/core/www/modules/show_out/show_out_wrapper.php?run_id=33392&search_id=34912&scans_id=33392&peptide_id=37715&scanf=8082&charge=2&value=K.GT#LQAGPALGR.R
9035	2	3.07	0.081	20/30	/core/www/modules//sdig/index.php?run_id=33392&search_id=34912&scans_id=33392&peptide_id=39520&scanf=9035&charge=2&value=20/30	O94761_RECQ4_HUMAN	/core/www/modules//consensus/?run_id=33392&search_id=34912&scans_id=33392&peptide_id=39520&scanf=9035&charge=2&value=O94761_RECQ4_HUMAN	0	/core/www/modules/match_peptides/blast_html4.php?run_id=33392&search_id=34912&scans_id=33392&peptide_id=39520&scanf=9035&charge=2&value=0	S64	R.SSES#LPAAAEEAPEPR.C	/core/www/modules/show_out/show_out_wrapper.php?run_id=33392&search_id=34912&scans_id=33392&peptide_id=39520&scanf=9035&charge=2&value=R.SSES#LPAAAEEAPEPR.C
9904	3	2.416	0.013	25/84	/core/www/modules//sdig/index.php?run_id=33392&search_id=34912&scans_id=33392&peptide_id=41164&scanf=9904&charge=3&value=25/84	O94761_RECQ4_HUMAN	/core/www/modules//consensus/?run_id=33392&search_id=34912&scans_id=33392&peptide_id=41164&scanf=9904&charge=3&value=O94761_RECQ4_HUMAN	0	/core/www/modules/match_peptides/blast_html4.php?run_id=33392&search_id=34912&scans_id=33392&peptide_id=41164&scanf=9904&charge=3&value=0	S134	R.AS#SKASTPKPPGTGPVPSFAEK.V	/core/www/modules/show_out/show_out_wrapper.php?run_id=33392&search_id=34912&scans_id=33392&peptide_id=41164&scanf=9904&charge=3&value=R.AS#SKASTPKPPGTGPVPSFAEK.V
10604	3	2.313	0.489	21/68	/core/www/modules//sdig/index.php?run_id=33392&search_id=34912&scans_id=33392&peptide_id=2159&scanf=10604&charge=3&value=21/68	O94761_RECQ4_HUMAN	/core/www/modules//consensus/?run_id=33392&search_id=34912&scans_id=33392&peptide_id=2159&scanf=10604&charge=3&value=O94761_RECQ4_HUMAN	0	/core/www/modules/match_peptides/blast_html4.php?run_id=33392&search_id=34912&scans_id=33392&peptide_id=2159&scanf=10604&charge=3&value=0	S150	K.ASTPKPPGTGPVPS#FAEK.V	/core/www/modules/show_out/show_out_wrapper.php?run_id=33392&search_id=34912&scans_id=33392&peptide_id=2159&scanf=10604&charge=3&value=K.ASTPKPPGTGPVPS#FAEK.V
15313	2	2.447	0.674	15/20	/core/www/modules//sdig/index.php?run_id=33392&search_id=34912&scans_id=33392&peptide_id=11654&scanf=15313&charge=2&value=15/20	O94761_RECQ4_HUMAN	/core/www/modules//consensus/?run_id=33392&search_id=34912&scans_id=33392&peptide_id=11654&scanf=15313&charge=2&value=O94761_RECQ4_HUMAN	0	/core/www/modules/match_peptides/blast_html4.php?run_id=33392&search_id=34912&scans_id=33392&peptide_id=11654&scanf=15313&charge=2&value=0	S185	R.LGS#LDPGWLQR.C	/core/www/modules/show_out/show_out_wrapper.php?run_id=33392&search_id=34912&scans_id=33392&peptide_id=11654&scanf=15313&charge=2&value=R.LGS#LDPGWLQR.C
